# Supplementary material for: Dietary Patterns among Older People and the Associations with Social Environment and Individual Factors in Taiwan: A Multilevel Analysis
Source: Int J Environ Res Public Health. 2022 Mar 27;19(7):3982. doi: 10.3390/ijerph19073982 (PMC8998054; doi:10.3390/ijerph19073982)
Supplement: Supplementary file 1 [file ijerph-19-03982-s001.zip]

Archive with 1 entries (1 files):
- ijerph-1623360-supplementary.pdf
